# Supplementary material for: Occurrence of Mental Illness and Mental Health Risks among the Self-Employed: A Systematic Review
Source: Int J Environ Res Public Health. 2021 Aug 15;18(16):8617. doi: 10.3390/ijerph18168617 (PMC8393630; doi:10.3390/ijerph18168617)
Supplement: Supplementary file 1 [file ijerph-18-08617-s001.zip]

Archive with 1 entries (1 files):
- ijerph-1280962-supplementary.pdf
